# Supplementary material for: The chromosome copy number of the hyperthermophilic archaeon Thermococcus kodakarensis KOD1
Source: Extremophiles. 2015 May 8;19(4):741–50. doi: 10.1007/s00792-015-0750-5 (PMC4502288; doi:10.1007/s00792-015-0750-5)
Supplement: Supplementary file 1 — Supplementary material 1 (XLSX 191 kb) [file 792_2015_750_MOESM1_ESM.xlsx]

## Sheet: Raw data - post-stained
6ul of sample mix (25ul lysate+5ul 6x loading dye) or prepared DNA ladder (containing 1ul DNA ladder (0.5ug total DNA), 1 ul 6x DNA loading dye and 4 ul H2O) was loaded per well
GeneRuler 1kb DNA ladder:
Total DNA: 0.5ug/ul
bp	ng/0.5ug	%
10000	30	6
8000	30	6
6000	70	14
5000	30	6
4000	30	6
3500	30	6
3000	70	14
2500	25	5
2000	25	5
1500	25	5
1000	60	12
750	25	5
500	25	5
250	25	5
fluorescence intensity (raw vol.) of the corresponding gel bands per track (=per gel lane)
Track 1 (left DNA ladder)					Track 10 (right DNA ladder)
Band Number	Height	Raw vol.			Band Number	Height	Raw vol.
1	3052.83	5.74561e+06			1	4026.59	8191322
2	4355.92	6748509			2	5570.7	9424695
3	10095.4	19910310			3	11773.5	23605376
4	4811.35	6918011			4	5856.81	9114065
5	4955.76	7.58798e+06			5	6190.71	10488570
6	5043.21	7678531			6	6525.63	10904612
7	12085.7	24456594			7	14892.1	31414840
8	5593.4	9651445			8	7124.18	11730717
9	5912.9	10563725			9	7551.73	12582541
10	6508.81	12342037			10	8380.15	13744756
11	12882.7	26565952			11	16030	29220476
12	4947.77	9552875			12	5701.48	10608454
13	3888.45	8858141			13	4509.12	10055606
14	2468.38	7.05508e+06			14	2648.03	7658948
Track 4 (biological replicate 1, technical replicate 1)
Band Number	Height	Raw vol.
1	3439.97	8648681
Track 5 (biological replicate 1, technical replicate 2)
Band Number	Height	Raw vol.
1	3282.8	8664703
Track 6 (biological replicate 2, technical replicate 1)
Band Number	Height	Raw vol.
1	2493.39	7343032
Track 7 ((biological replicate 2, technical replicate 2)
Band Number	Height	Raw vol.
1	2354.76	6.58338e+06
Track 8 (biological replicate 3, technical replicate 1)
Band Number	Height	Raw vol.
1	2995.49	8.25735e+06
Track 9 (biological replicate 3, technical replicate 2)
Band Number	Height	Raw vol.
1	2794.38	8.02025e+06

## Sheet: MW chromosome
MW of one chromosome
chromosome:	2088737	bp
				Weight (Da)	Mass (g)*
estimate based on actual sequence (dsDNA):				1.29064e+09	2.14315e-15	gram
					2.14315e-12	mg
					2.14315e-09	ug
					2.14315e-06	ng
					*=http://www.unitconversion.org/weight/daltons-to-grams-conversion.html

## Sheet: cell count
results of cell count by using a Neubauer counting chamber
	(Number of cells)/(Counted area (mm2) x chamber depth (mm) x dilution)=number of cells per ul
	square size		0.0025	mm2
	chamber depth		0.1	mm
	average number of cells/square		42.6207
	dilution		none
	volume		0.00025	mm3	(=ul)
	number of cells/ul		170483
	number of cells/ml		1.70483e+08

## Sheet: approx. quantification
6ul of sample mix (25ul lysate+5ul 6x loading dye) or prepared DNA ladder (containing 1ul DNA ladder (0.5ug total DNA), 1 ul 6x DNA loading dye and 4 ul H2O) was loaded per well
GeneRuler 1kb DNA ladder:
Total DNA: 0.5ug/ul
bp	ng/0.5ug	%
10000	30	6
8000	30	6
6000	70	14
5000	30	6
4000	30	6
3500	30	6
3000	70	14
2500	25	5
2000	25	5
1500	25	5
1000	60	12
750	25	5
500	25	5
250	25	5
fluorescence intensity (raw vol.) of the corresponding gel bands per track (=per gel lane)
Track 1 (left DNA ladder)					Track 10 (right DNA ladder)
Band Number	Height	Raw vol.			Band Number	Height	Raw vol.
1	3052.83	5.74561e+06			1	4026.59	8191322
2	4355.92	6748509			2	5570.7	9424695
3	10095.4	19910310			3	11773.5	23605376
4	4811.35	6918011			4	5856.81	9114065
5	4955.76	7.58798e+06			5	6190.71	10488570
6	5043.21	7678531			6	6525.63	10904612
7	12085.7	24456594			7	14892.1	31414840
8	5593.4	9651445			8	7124.18	11730717
9	5912.9	10563725			9	7551.73	12582541
10	6508.81	12342037			10	8380.15	13744756
11	12882.7	26565952			11	16030	29220476
12	4947.77	9552875			12	5701.48	10608454
13	3888.45	8858141			13	4509.12	10055606
14	2468.38	7.05508e+06			14	2648.03	7658948
					estimated amount of DNA (in ng) per band			amount of DNA per ml cell lysate (ng/ml)			number of chromosomes per ml cell lysate			number of chromosomes/cell			average # of chromosomes/cell of technical duplicates			overall average (chromosome copies/cell)
								6ul sample was loaded; conversion factor:		166.667
								only 5/6 of the sample was cell lysate		0.833333
					based on Track1	based on Track 10		based on Track1	based on Track 10		based on Track1	based on Track 10		based on Track1	based on Track 10		based on Track1	based on Track 10
Track 4 (biological replicate 1, technical replicate 1)
Band Number	Height	Raw vol.															Biological replicate 1
1	3439.97	8648681			41.5332	29.4573		8306.64	5891.47		3.87591e+09	2.74898e+09		22.7349	16.1247		22.756	16.1396
Track 5 (biological replicate 1, technical replicate 2)
Band Number	Height	Raw vol.
1	3282.8	8664703			41.6102	29.5119		8322.03	5902.38		3.88309e+09	2.75407e+09		22.777	16.1546
Track 6 (biological replicate 2, technical replicate 1)
Band Number	Height	Raw vol.															Biological replicate 2
1	2493.39	7343032			35.2631	25.0103		7052.63	5002.06		3.29078e+09	2.33398e+09		19.3027	13.6904		18.3043	12.9823
Track 7 ((biological replicate 2, technical replicate 2)
Band Number	Height	Raw vol.
1	2354.76	6.58338e+06			31.6151	22.4229		6323.02	4484.59		2.95035e+09	2.09253e+09		17.3058	12.2741
Track 8 (biological replicate 3, technical replicate 1)
Band Number	Height	Raw vol.															Biological replicate 3
1	2995.49	8.25735e+06			39.6539	28.1245		7930.79	5624.89		3.70053e+09	2.6246e+09		21.7062	15.3951		21.3946	15.1741
Track 9 (biological replicate 3, technical replicate 2)
Band Number	Height	Raw vol.
1	2794.38	8.02025e+06			38.5153	27.3169		7703.06	5463.38		3.59428e+09	2.54923e+09		21.0829	14.953
																	average biological replicates				average:
																	20.8183	14.7653			17.7918
																	St.dev. Biological replicates				SD:
																	2.28111	1.61787			3.75765
